# Supplementary material for: Leukocyte-Rich Platelet-Rich Plasma Injections Do Not Up-Modulate Intra-Articular Pro-Inflammatory Cytokines in the Osteoarthritic Knee
Source: PLoS One. 2016 Jun 3;11(6):e0156137. doi: 10.1371/journal.pone.0156137 (PMC4892682; doi:10.1371/journal.pone.0156137)
Supplement: S3 File — (XLSX) [file pone.0156137.s003.xlsx]

## Sheet: IL-1b
IL-1b	treatment	L-PRP	Plasma W0	Plasma W1	Plasma W2	Plasma 2m	Plasma 6m	Plasma 12m	Synovial W0	Synovial W1	Synovial W2
pg/ml	HA		0	0	0		0		0	0	0
	HA		0	0	0		0		0	0	0
	HA		0	0	0		0		0	0	0
	HA		0	0	0		0	0		0	0
	HA		0	0	0	0	0		0	0	0
	HA		0.19	0.29	0.12	0.13		0.07	0.34	0.2	0.25
	HA		0.29	0.23	0.31	0	0.32		0.32	0.38	0.47
	HA		0.4	0.58	0.26	12.32	0.23	0.15	0.36	0.01	0.38
	HA		0.31	0.32	0.29	3.66	0.49		0.35	0.38	0.36
	HA		1.1	0.44	0.56	0.47	0.75	0.23	0.52	0.32	0.76
	HA		1.14	1.61	0.61	0.18	0.8	1.2	0.52	1.17	0.48
	HA		0.11	0.94	0.39	0.7	0.17	0.29	0.52	0.41	0.32
	HA		0.23	0.65	0.6	0.1	1.02	0.48	0.21	0.45	0.28
	HA		0.12	0	5.95	0	0.19	0.22	0.13		0.13
	HA		0.09	0.36	0.2	0.13	0.12	0	0.11	2.8	0.11
	HA		0.08	0	0.72	0.04	0.14	0.48	0.12	0.22	0.14
	HA		0.13	0	0.38	1.43	0.36		0.05	0.42	0.12
	PRP	0	0	0	0		0		0	0	0
	PRP	0	0.4	0	0	0			0		0
	PRP	0.77	0.17	0.48	0.23	0.19	0.27	0.29		0.23	0.25
	PRP	0.04	0	0	0	0	0		0	0	0
	PRP	0.79	0.31	0.12	0.14	0.18	0.16	0.15	1.02	0.12
	PRP	1.5	0.23	0.21	0.26	0.4	0.33	0.12	0.19	0.19	0.17
	PRP	0.47	0.35	0	0.25	0.12	0.23	0.91	0.31	0.52	0.32
	PRP	1.55	0.34	4.67	0.22	1.64	0.27	0	0.31	0.67	0.42
	PRP	0.62	0.2	0.29	0.27	0.29	0.25	0.73	0.38	0.47	0.34
	PRP	0.65	0.2	0.41	0.52	0.18	0.11		0.2	0.62	0.45
	PRP	2.49	1.06	0.39	3.01	0.28	1.81	0.25	0.34	0.34	0.39
	PRP	1.42	0.36	1.19	0.54	0.74	0.41	1.3	1.64	0.57	1.64
	PRP	3.37	2.39		1.36		3.25		0.15		0.51
	PRP	1.48	0.27	0.47	0.65	0.64	0.23	0	0.57	0.88	0.17
	PRP	3	0.63	0.39	1.36	1.96			0.17		0.15
	PRP	7.48	5.51	1.78	2.23	3.79	1.84		0.33	0.91	0.48
	PRP	1.92	0.28	0.51	0.57	0.28	0.48	0	0.17		0.21
	PRP	0.52	0.12	0.68	0.34	0.1	0.45	0	0.12	0.57	0.11
	PRP	0.09	0.25	0	0.06	0	0.12		0.21		0.07

## Sheet: IL-6
IL-6	treatment	L-PRP	Plasma W0	Plasma W1	Plasma W2	Plasma 2m	Plasma 6m	Plasma 12m	Synovial W0	Synovial W1	Synovial W2
pg/ml	HA		0	0	0		0		1.33	1.77	8.48
	HA		0	0	0		0		13.25	8.8	10.42
	HA		0	0.28	0		0		15.47	10.64	14.84
	HA		0	0	0		0	0		15.64	623.35
	HA		0.42	0	0	0.42	0.35		915.03	878.55	627.17
	HA		0.17	0.72	0	0		0	791.85	796.15	366.16
	HA		1.58	0.56	0.03	0.09	0.34		61.51	14.45	27.25
	HA		2.09	2.33	0.87	1.67	0.76	1.73	29.67	23.49	14.72
	HA		0.08	0.91	0	1.73	0.87		463.5	127.76	137.69
	HA		0.86	1.5	0	2.21	0.16	2.33	551.03	235.21	1225.89
	HA		3.43	2.86	0	1.97	0.46	3.57	719.07	212.45	274.69
	HA		0.86	3.16	0	2.03	0	1.79	207.37	183.62	250.23
	HA		0.51	2.88	0.15	1.1	2.85	2.01	92.65	48.45	56.12
	HA		0.79	2.56	5.19	1.93	0.31	1.77	6.25		55.23
	HA		0	0	0.52	0	0.1	0.76	26.8	127.13	50.3
	HA		0	0	3.8	1.02	0.21	0.58	0.01	26.77	5.62
	HA		1.08	0	0.62	0	1.44		9.69	9.74	3.51
	PRP	0.23	0	0	0		0		0	615.14	52.04
	PRP	0.27	0	0	0	0			37.79		11.47
	PRP	1.25	0.08	0.35	0	0	0.23	0.42		20.7	55.82
	PRP	0	0	0	0	0	0		0	0	0.73
	PRP	0.03	0.65	0	0.17	0.58	0.17	0	0	0.23
	PRP	6.12	0.55	0.45	1.69	1.4	0.01	0	1493.38	553.83	13.91
	PRP	0.03	0	0.38	0	0.61	0	0.67	0.87	56.71	11.66
	PRP	1.09	0	2.21	0	1.26	0	0.56	36.48	44.12	15.09
	PRP	0.55	0	1.56	0.65	0.61	0	0	30.44	251.66	191.91
	PRP	2.25	0.86	2.21	19.65	1.85	0		504.22	230.92	373.91
	PRP	16.63	0.96	0.4	4.81	0	1.16	0	92.3	62.87	107.68
	PRP	1.46	0	3.19	0	2.41	0	4.47	55.39	132.65	153.08
	PRP	2.6	2.2		0.05		0		307.54		200.89
	PRP	3.18	4.11	2.74	1.47	2.21	0	1.38	235.57	62.8	164.13
	PRP	1.73	0.68	0.21	0.75	2.32			11.31		1.47
	PRP	138.37	116.82	12.94	29.21	19.99	53.88		136.85	365.5	277.46
	PRP	2.04	0.39	0.85	0.33	0	0.92	0	140.75		24.22
	PRP	1.61	0.07	1.1	1.19	19.79	1.64	15.41	60.88	120.46	51.42
	PRP	9.9	0	0	0.1	0	0.04		0.02		39.52

## Sheet: IL-8
IL-8	treatment	L-PRP	Plasma W0	Plasma W1	Plasma W2	Plasma 2m	Plasma 6m	Plasma 12m	Synovial W0	Synovial W1	Synovial W2
pg/ml	HA		0	0	0		0		3.38	10.48	320.32
	HA		0	0	0		0		137.08	7.42	0
	HA		0	0	0		0		16.11	8.16	8.26
	HA		0	0	0		0	0		8.44	50.55
	HA		0	0	30.06	0	0		436.19	27.31	231.28
	HA		0	0	0	0		0	95.19	22.43	18.32
	HA		1.36	1.61	0.54	0.96	0.79		6.08	6.28	827.47
	HA		1.09	3.66	0.5	0.57	0.87	1.54	9.22	10.09	9.46
	HA		2.36	1.74	0.62	2.53	2.8		10.01	9.81	5.3
	HA		6.27	2.93	0.64	3.33	2.51	2.4	26.3	15.04	32.41
	HA		6.5	7.36	2.9	2.93	1.56	2.86	83.7	119.74	138.12
	HA		4.63	8.59	2.65	2.27	0.28	2.33	194.06	126.7	77.15
	HA		1.01	6.9	3.92	2.59	12.43	3.82	14.66	17.67	18.98
	HA		0	0	1.91	0.34	0.38	0	1.12		2.18
	HA		0	1.85	0.91	0.67	0	1.28	14.94	80.25	27.62
	HA		0	0	1.6	0.45	0.08	5.68	0	8.5	1.36
	HA		0	0.67	0		0		1.6	6.09	211.12
	PRP	237.04	0	0	0		0		0	6.2	9.28
	PRP	14.36	0	0	0	0			13.81		22.17
	PRP	9.17	0.11	0.01	0	0.64	0	0.79		12.86	11.16
	PRP	7.42	0	0	0	0	0		0	0	2.9
	PRP	16.65	1.5	0.57	0.29	0.5	0	0.11	2.76	2.99
	PRP	6.88	0	0	0.86	0.08	1.84	0	4.8	1.84	2.22
	PRP	6.65	1.31	1.61	0.39	1.48	0.24	1.74	3.79	10.09	4
	PRP	10.25	1.18	2.27	0.31	35.3	0.87	1.22	2.16	7.7	4.42
	PRP	20.6	0.54	1.09	1.09	2	0.47	1.41	4	6.96	4.59
	PRP	9.49	0	1.8	0.28	1.87	0		56.44	28.88	48.97
	PRP	18.68	0	2.13	10.14	2.59	0	2.5	17.05	10.38	12.17
	PRP	148.09	1.84	0.201389	0.96	5.51	3.41	9.5	24.11	12.37	5.81
	PRP	12.03	2.34		3.36		60.67		213.26
	PRP	53.76	4.39	5.81	3.36	5.34	0	3.19	29.22	16.84	37.44
	PRP	28.25	5.34	2.22	9.93	13.85			3.92		3.36
	PRP	20.85	1.89	2.41	11.12	3.82	1.53		19.08	20.81	14.15
	PRP	77.97	4.29	2.77	4.48	1.08	7.86	1.76	8.74		11.83
	PRP	6.82	0	2.77	2.58	2.77	2.98	2.13	10.24	31.55	8.46
	PRP	1.87	5.97	0.22	0	0	0.27		0.7		2.63

## Sheet: IL-17
IL-17	treatment	L-PRP	Plasma W0	Plasma W1	Plasma W2	Plasma 2m	Plasma 6m	Plasma 12m	Synovial W0	Synovial W1	Synovial W2
pg/ml	HA		0	0	0		0		0	0	0
	HA		0	0	0		0		0	0	0
	HA		0	0	0		0		0	0	0
	HA		0	0	0		0	0		0	0
	HA		0.51	0	0	0.19	0.46		0	0	0
	HA		0	0	0.02	0		0	0.15	0	0
	HA		0.03		0		0		0.03		0.47
	HA		0.6		0		0		0.28		0.21
	HA		1.01		0.87		1.56		0.09		0
	HA		0		0		0		0		0
	HA		0		0		0		0.1		5.37
	HA		0		0		0		0		0
	HA		1.81		0		0		5.49		1.41
	HA		4.15		0		0		0.73		0
	HA		0		0		0		0		0
	HA		0		1.81		0.47		0		0
	HA		0	0	0	0	0	0	0	0	0
	PRP	0	0	0	0		0		0	0	0
	PRP	0	0	0	0	0			0		0
	PRP	1.3	0	0	0	0	0	0		0	0
	PRP	0	0	0	0	0	0		0	0	0
	PRP	0	0	4.24	2.52	0.98	0	0.08	0	0
	PRP	0.71	0	1.54	2.37	0.76	0	0.34	0	0	0
	PRP	0	2.28		0		0		0		0
	PRP	2.06	0.15		0		0.67		0		0.28
	PRP	0.09	0		1.28		0		0.6		0
	PRP	0.4	0		0		0				0
	PRP	0	13.65		6.65		5.29		0		0
	PRP	0.1	0.15		0		0		0		0
	PRP	19.72	12.44		0		0		0.68		1.07
	PRP	14.18	0		0		0		3.29		2.57
	PRP	0	0		9.97	0			0		0.73
	PRP	8.74	0		0		0		0.14		0.09
	PRP	0	0		0		0		0		0
	PRP	11.7	0		0		0.47		0.51		0
	PRP	0	0	0	0	0	0	0	0	0	0

## Sheet: IL-4
IL-4	treatment	L-PRP	Plasma W0	Plasma W1	Plasma W2	Plasma 2m	Plasma 6m	Plasma 12m	Synovial W0	Synovial W1	Synovial W2
pg/ml	HA		0	0	0		0		0	0	0
	HA		0	0	0		0		7.5	2.85	2.01
	HA		0	0	0		0		0	0	0
	HA		0	0	0		0	0	0	0	0
	HA		3.41	0	0.95	3.81	0.95			0	0
	HA		0	0	0	0		0	0	0	0
	HA		0		0		0		0	0	0
	HA		27.36		16.95		6.26		0		0
	HA		0		0.72		2.85		1.36		0
	HA		0		0		0		0		0
	HA		0		0		0		0		0
	HA		0		0		0		0		0
	HA		0		0		0		0		0
	HA		0		0		0		0		0
	HA		0		0		0		0		0
	HA		0		17.49		46.82		0		0
	HA		0	0	0	0	0	0	0	0	0
	PRP	0	0	0	0		0		0	0	0
	PRP	0	0	0	0	0			0	0	0
	PRP	0	0	0	0	0	0	0	0		0
	PRP	1.41	0	0	0	0	0			0	0
	PRP	0	4.33	17.43	15.51	19.1	0	8.49	0	0	0
	PRP	0	0	5.91	7.82	2.49	0	4.33	0	0
	PRP	0	12.44		0		0		0	0	0
	PRP	0	0		0		0		0		0
	PRP	0	0		0		0		0		0
	PRP	0	0		0		0		0		0
	PRP	0	0		0		0		0		0
	PRP	0	0		0		0		0		0
	PRP	0	0		3.6		0		0		0
	PRP	0	106.22		29.7		19.66		0		0
	PRP	3.6	165.79			117.12			0		0
	PRP	0	2.36		0		18.95		0		0
	PRP	0	43.44		0		15.99		0		0
	PRP	0	0		0		0		0		0
	PRP	0	0	0	0	0	0	0	0	0	0

## Sheet: IL-10
IL-10	treatment	L-PRP	Plasma W0	Plasma W1	Plasma W2	Plasma 2m	Plasma 6m	Plasma 12m	Synovial W0	Synovial W1	Synovial W2
pg/ml	HA		0	0	0		0		1.63	0	0
	HA		0	0	0		0		0	0	0
	HA		0	0	0		0		0	0	0
	HA		0	0	0		0	0		0.44	0.24
	HA		0	0	0	0	0		0	0	0.24
	HA		0	0	0	0		0	0.38	0
	HA		0		0		0		0		0
	HA		0		0		0		0		0
	HA		0		0		0		0		0
	HA		3.42		0		0		0		0
	HA		0		0		0		1.57		0
	HA		8.89		7.22		10.36		0		0.12
	HA		0		0		0		0		0
	HA		6.94		22.32		2.22		0		0
	HA		0		0		0		0		0
	HA		5.63		13.26		37.4		0		0
	HA		0	0	0	0	0	0	0	0	0
	PRP	6.27	0	0	0		0		0	0	1.63
	PRP	7.03	0	0	0	0			0		0
	PRP	0	0	0	0	0	0	0		0	0
	PRP	3.57	0	0	0	0	0		0	0	0
	PRP	0	0.73	5.78	3.4	0	0	0	0	0
	PRP	0	0	2.42	3.4	0	0	0.73	0	0	0
	PRP	0	0		0		0		0		0
	PRP	0	0		0		0		0		0
	PRP	0	0		0		0		0		0
	PRP	0	0		0		0		0		0
	PRP	5.7	0.12		0		0		0		0
	PRP	0.12	1.76		0		0		0		0
	PRP	15.71	0		0		0		0		0
	PRP	12.02	87.84		10.14		4.29		0		0
	PRP	0	60.29			41.94			0		0
	PRP	0	0		0		0		0		0
	PRP	0	16.32		0		0		0		0
	PRP	0	0		0		0		0		0
	PRP	0	0		0		0	0	0	0	0

## Sheet: IL-13
IL-13	treatment	L-PRP	Plasma W0	Plasma W1	Plasma W2	Plasma 2m	Plasma 6m	Plasma 12m	Synovial W0	Synovial W1	Synovial W2
pg/ml	HA		0.26	0	0		0		11.39	6.6	12.58
	HA		0.07	0	0.17		0		3.72	4.15	2.12
	HA		0	0	0		0		10.76	8.25	23.06
	HA		0	0	0		0	0		7.32	31.33
	HA		80.85	0	0	0	0		33.25	4.9	6.41
	HA		0	0.11	0	0		0	9.74	8.32	3.53
	HA		0.12		0		0		40.07		156.35
	HA		92.7		0		0		29.17		30.5
	HA		0.04		0		0.12		24.54		27.61
	HA		1.24		0.89		0.29		4.79		30.17
	HA		48.9		0		0		49.17		123.79
	HA		0.89		1.24		0.35		4.17		5.92
	HA		0.56		0.85		0.78		2.3		1.01
	HA		0.08		18.29		0		0.73		0.94
	HA		0.06		0.36		0.09		0.81		0.81
	HA		0		0.14		0.04		0.09		0.98
	HA		0.02		0		0	0	0.18		1.42
	PRP	6.52	2.96	0.35	0.43		0.81		0	14.15	7.94
	PRP	1.65	45.52	0	0	0			3.77		5.4
	PRP	0.4	0.18	0.85	0.12	0	0.46	0.32		15.96	10.8
	PRP	0	0.17	0	0	0	0	0.14	12.83	16.74	7.86
	PRP	0	0	0	0	0.38	0		2.04	5.26
	PRP	0.54	0.07	0.48	0.18	0.12	0	0.46	41.68	23.75	13.4
	PRP	0.12	0.16		0		0		6.84		6.16
	PRP	0.04	0.43		0		0		17.93		32.7
	PRP	0	0		0.04		0		11.69		8.45
	PRP	0	0		0.35		0		11.04		26.96
	PRP	0	0		3.15		0		3.37		6.65
	PRP	0	0		0		0		8.88		5.02
	PRP	11.54	9.71		0.59		0.28		3.65		5.44
	PRP	0.53	0.85		0.78		0.59		13.11		7.62
	PRP	1.1	0.72		3.16	4.25			1.52		1.75
	PRP	0.34	0.34		1.39		0.43		7.48		7.11
	PRP	4.21	0.5		1.56		1.1		3.81		6.11
	PRP	0.2	0.19		0.83		0.53		0.76		0.43
	PRP	0.85	0.99		0.05		0.22		0.04		0.24

## Sheet: FGF-b
FGF-b	treatment	L-PRP	Synovial W0	Synovial W1	Synovial W2
pg/ml	HA		22.06	21.12	24.52
	HA		15.22	10.7	0
	HA		0	0	0
	HA			46.9	0
	HA		0	0	0
	HA		13.3	10.26	10.03
	HA		15.31	74.18	30.29
	HA		17.25	57.08	20
	HA		4.94	52.29	5.46
	HA		0	50.37	3.88
	HA		0	59.75	351.52
	HA		0	43.12	0
	HA		15.83	53.59	0
	HA		0		0
	HA		0	71.03	0
	HA		0	44.16	0
	HA		0	55.12	0
	PRP	0	13.07	0	0
	PRP	0	2.71		0
	PRP	19.56		25.91	18.82
	PRP	0	0	17.65	25.44
	PRP	0	28.58	15.34
	PRP	25.23	20.11	10.26	5.81
	PRP	0	16.61	53.33	13.09
	PRP	63.01	15.31	58.08	35.69
	PRP	6.99	57.06	54.71	16.39
	PRP	0	0	53.29	0
	PRP	0	0	60.62	0
	PRP	6.26	55.43	54.51	0
	PRP	0	0		0
	PRP	124.71	67.36	65.11	97.28
	PRP	85.47	0		0
	PRP	368.66	68.17	62.64	49.23
	PRP	0	0		0
	PRP	0	0	56.33	0
	PRP	0	0	0

## Sheet: HGF
HGF	treatment	L-PRP	Synovial W0	Synovial W1	Synovial W2
pg/ml	HA		91.32	145.11	186.57
	HA		281.36	210.37	287.68
	HA		698.7	540.17	401.8
	HA			523.2	527.94
	HA		365.25	352.94	399.83
	HA		674.23	371.64	281.53
	HA		212.33	92.43	152.39
	HA		224.91	164.33	208.99
	HA		224.91	210.15	162.08
	HA		301.71	142.76	230.33
	HA		382.8	204.57	402.5
	HA		84	91.08	115.3
	HA		568.95	466.64	523.11
	HA		66.57		57.2
	HA		122.92	251.94	107.16
	HA		45.35	103.88	55.11
	HA		32.37	139.46	30.4
	PRP	271.28	89.03	242.5	424.84
	PRP	371.09	566.78		743.95
	PRP	563.83		405.16	413.72
	PRP	697.29	133.85	126.19
	PRP	857.29	225.81	349.36
	PRP	365.08	243.27	184.54	181.97
	PRP	161.27	301.99	386.21	330.87
	PRP	416.45	186.6	207.36	235.03
	PRP	343.2	157.22	105.49	121.39
	PRP	109	123.5	228.56	128.5
	PRP	110	110.8	342.08	136.5
	PRP	399.3	59.3	253.17	71.5
	PRP	595.94	479.78		525.92
	PRP	921.5	697.18	80.33	608.77
	PRP	474.91	267.25		99.63
	PRP	610.19	1918.26	1081.92	1578.91
	PRP	494.41	410.07		348.29
	PRP	123.25	129.42	174.84	111.8
	PRP	14.43	13.78	12.22

## Sheet: PDGF AB-BB
PDGF-AB/BB	treatment	L-PRP	Synovial W0	Synovial W1	Synovial W2
pg/ml	HA				0
	HA				0
	HA		0		0
	HA				0
	HA		0		0
	HA		0		0
	HA		0	0	0
	HA		0	0	0
	HA		0	0	0
	HA		0	0	0
	HA		0	0	0
	HA		0	0	0
	HA		0	0	0
	HA		0		0
	HA		0	0	0
	HA		0	0	0
	HA		0	0	0
	PRP	52307.5	0		0
	PRP	929.17	0		0
	PRP	35683.9		0	0
	PRP	17.95
	PRP	14645.3	0
	PRP	844.38	0		41.15
	PRP	9010.17	0	0	0
	PRP	30089.9	0	0	0
	PRP	14100	0	811.75	0
	PRP	7463.03	0	0	0
	PRP	11445.5	0	0	0
	PRP	6948.19	0	0	0
	PRP	2928.34			0
	PRP	9664.02	0	0	0
	PRP	5201.99
	PRP	70805.7	0	0	0
	PRP	74545.5	0		0
	PRP	65490.5	0	0	0
	PRP	16953.7	0	0
